# Supplementary material for: Higher Expression of Annexin A2 in Metastatic Bladder Urothelial Carcinoma Promotes Migration and Invasion
Source: Cancers (Basel). 2022 Nov 18;14(22):5664. doi: 10.3390/cancers14225664 (PMC9688257; doi:10.3390/cancers14225664)
Supplement: Supplementary file 1 [file cancers-14-05664-s001.zip]

Archive with 1 entries (1 files):
- cancers-2010597-Supplementary  File S1.Original blots .pdf
